# Supplementary material for: NLRC3 Attenuates Antiviral Innate Immune Response by Targeting IRF7 in Grass Carp (Ctenopharyngodon idelus)
Source: Int J Mol Sci. 2025 Jan 20;26(2):840. doi: 10.3390/ijms26020840 (PMC11766192; doi:10.3390/ijms26020840)
Supplement: Supplementary file 1 [file ijms-26-00840-s001.zip]

Archive with 1 entries (1 files):
- ijms-3440523-supplementary.pdf
